# Supplementary material for: Tranilast directly targets NLRP3 to treat inflammasome‐driven diseases
Source: EMBO Mol Med. 2018 Mar 12;10(4):e8689. doi: 10.15252/emmm.201708689 (PMC5887903; doi:10.15252/emmm.201708689)
Supplement: Supplementary file 2 — Source Data for Appendix [file EMMM-10-e8689-s007.zip]

Archive with 4 entries (4 files):
- Figure_S5.pdf
- Figure_S1.pdf
- Figure_S2.pdf
- Figure_S3.pdf
